# Supplementary material for: Analysis of road traffic injuries and casualties in China: a ten-year nationwide longitudinal study
Source: PeerJ. 2022 Sep 15;10:e14046. doi: 10.7717/peerj.14046 (PMC9482767; doi:10.7717/peerj.14046)
Supplement: Supplemental Information 1 [file peerj-10-14046-s001.xlsx]

## Sheet: Sheet1
year	2010	2011	2012	2013	2014	2015	2016	2017	2018	2019
GDP-per-capita(103 yuan)	30.81	36.3	39.87	43.68	47.17	50.24	54.14	60.01	66.01	70.89
Health personnel (104 persons)	820.75	861.6	911.57	979.05	1023.42	1069.39	1117.29	1174.9	1230.03	1292.83
Car ownership (106 vehicles)	78.02	93.56	109.33	126.7	145.98	162.84	185.75	209.07	232.31	253.76
Total population (107 persons)	134.09	134.74	135.4	136.07	136.78	137.46	138.27	139.01	139.54	140.01
Motor vehicle drivers (106persons)	200.68	228.18	252.51	269.56	298.92	328.53	358.77	360.17	410.3	436.37
Highway mileage (104 miles)	400.82	410.64	423.75	435.62	446.39	457.73	469.63	477.35	484.65	501.25
Road traffic injuries (RTIs)
Number of RTIs (cases)	219521	210812	204196	198394	196812	187781	212846	203049	244937	247646
Number of injured in RTIs (person)	254075	237421	224327	213724	211882	199880	226430	209654	258532	256101
Number of deaths in RTIs (persons)	65225	62387	59997	58539	58523	58022	63093	63772	63194	62763
Direct property loss from RTIs (ten thousand yuan)	92634	107873	117490	103897	107543	103692	120760	121311	138456	134618
Motor vehicle accidents（MVAs）
Number of MVAs (cases)	207156	198113	190756	183404	180321	170130	192585	182343	216178	215009
Number of injured in MVAs (person)	241823	224619	210554	198317	194887	181528	205355	188585	227438	221309
Number of deaths in MVAs (persons)	62380	59673	57277	55316	54944	54279	58803	59166	58091	56924
Direct property loss from MVAs (ten thousand yuan)	90420	104788	114200	100034	103386	98929	114586	115556	131024	125801
Non-Motor vehicle accidents（MVAs）
Number of non-MVAs (cases)	9735	10347	11299	12839	14175	15437	17747	18144	25556	29049
Number of injured in non-MVAs(person)	10596	11381	12541	14261	15737	17160	19678	19619	28987	32347
Number of deaths in non-MVAs (persons)	1600	1551	1628	2019	2311	2529	2968	3253	3741	4375
Direct property loss from non-MVAs (ten thousand yuan)	1264	1724	2116	2369	2719	2922	4248	3974	5466	6212
Traffic accidents of pedestrians and passengers
Number of traffic accidents involving pedestrians and passengers (case)	2565	2277	2063	2088	2242	2137	2443	2470	3045	3432
Pedestrians and passengers injured in traffic accidents (person)	1576	1348	1168	1086	1167	1117	1322	1347	1968	2305
Pedestrian and passengers deaths in traffic accidents (person)	1222	1134	1075	1185	1247	1192	1304	1322	1325	1437
Direct property losses of pedestrians and passengers in traffic accidents(ten thousand yuan)	920	1346	1160	1480	1404	1805	1876	1756	1905	2485
The mortality rate of urban residents from MVAs
Total	8.65	8.7	9.04	14.48	13.89	13.16	12.34	11.97	11.24	10.61
Males	12.16	12.45	12.83	21.03	20.27	18.84	17.83	17.01	15.74	14.83
Females	5.01	4.91	5.18	7.76	7.31	7.36	6.71	6.78	6.6	6.28
The mortality rate of rural residents from MVAs
Total	15.31	16.26	15.97	22.05	20.77	19.26	12.34	18.58	16.94	16.35
Males	22.88	23.48	22.97	32.93	31	28.57	28.07	27.12	24.53	23.74
Fmales	7.41	8.71	8.75	10.68	10.09	9.62	9.8	9.74	9.07	8.72
